# Supplementary material for: Plasmodium falciparum Mitochondrial Complex III, the Target of Atovaquone, Is Essential for Progression to the Transmissible Sexual Stages
Source: Int J Mol Sci. 2024 Aug 26;25(17):9239. doi: 10.3390/ijms25179239 (PMC11394760; doi:10.3390/ijms25179239)
Supplement: Supplementary file 1 [file ijms-25-09239-s001.zip]

Archive with 3 entries (3 files):
- Figure S1.pdf
- Table S1.xlsx
- TableS2.xlsx
