# Supplementary material for: Plasmodium falciparum Mitochondrial Complex III, the Target of Atovaquone, Is Essential for Progression to the Transmissible Sexual Stages
Source: Int J Mol Sci. 2024 Aug 26;25(17):9239. doi: 10.3390/ijms25179239 (PMC11394760; doi:10.3390/ijms25179239)
Supplement: Supplementary file 1 [file ijms-25-09239-s001.zip › Table S1.xlsx]

## Sheet: Summary
Summary of CIII IP: Proteins detected in PfRieske-HAglmS IP but not in parental (3D7) control.
Gene ID	Product description	Complex III subunit?	Score	Num. of matches	Num. of significant matches	Num. of sequences	Num. of significant sequences	emPAI
PF3D7_0933600	mitochondrial-processing peptidase subunit beta, putative	MPPalpha	2882	116	116	15	15	3.46
PF3D7_0523100	mitochondrial-processing peptidase subunit alpha, putative	MPPbeta	2834	188	188	17	17	6.16
PF3D7_1439400	cytochrome b-c1 complex subunit Rieske, putative	Rieske	1689	109	109	15	15	4.62
PF3D7_1326000	respiratory chain complex 3 associated protein 2	C3AP2	711	34	34	5	5	3.44
PF3D7_0617800	histone H2A		511	29	29	3	3	1.39
PF3D7_MIT02300	cytochrome b	CytB	445	21	21	2	2	0.33
PF3D7_1012300	cytochrome b-c1 complex subunit 7, putative	QCR7	252	15	15	4	4	1.47
PF3D7_0622600	cytochrome b-c1 complex subunit 9, putative	QCR9	225	13	13	2	2	1.85
PF3D7_1462700	cytochrome c1, heme protein, mitochondrial, putative	CytC1	220	14	14	4	4	0.72
PF3D7_1105000	histone H4		211	16	16	3	3	3.2
PF3D7_0707200	conserved Plasmodium protein, unknown function		171	10	10	6	6	0.1
PF3D7_0817800	respiratory chain complex 3 associated protein 3	C3AP3	152	10	10	3	3	12.04
PF3D7_1421200	40S ribosomal protein S25		146	2	2	1	1	0.42
PF3D7_0501600	rhoptry-associated protein 2		145	9	9	3	3	0.43
PF3D7_0722700	respiratory chain complex 3 associated protein 1	C3AP1	140	12	12	5	5	11.96
PF3D7_0516200	40S ribosomal protein S11		134	6	6	3	3	1.16
PF3D7_1108600	endoplasmic reticulum-resident calcium binding protein		129	8	8	2	2	0.53
PF3D7_1116800	heat shock protein 101		125	7	7	4	4	0.18
PF3D7_0220000	liver stage antigen 3		120	4	4	2	2	0.05
PF3D7_0423700	early transcribed membrane protein 4		118	6	6	2	2	1.3
PF3D7_0402000	Plasmodium exported protein (PHISTa), unknown function		117	4	4	3	3	0.29
PF3D7_0101300	Pfmc-2TM Maurer's cleft two transmembrane protein		112	4	4	3	3	0.57
PF3D7_1420700	surface protein P113		105	3	3	2	2	0.08
PF3D7_0500800	mature parasite-infected erythrocyte surface antigen		101	5	5	4	4	0.11
PF3D7_0617900	histone H3 variant		95	4	4	2	2	0.7
PF3D7_0610400	histone H3		80	3	3	2	2	0.7
PF3D7_1310700	PhIL1-interacting candidate PIC5		91	2	2	1	1	0.28
PF3D7_1127000	protein phosphatase, putative		91	2	2	1	1	0.13
PF3D7_0115600	rifin		90	1	1	1	1	0.1
PF3D7_0922500	phosphoglycerate kinase		88	2	2	1	1	0.1
PF3D7_1347500	DNA/RNA-binding protein Alba 4		88	4	4	3	3	0.35
PF3D7_0403100	regulator of chromosome condensation, putative		85	14	14	3	3	0.19
PF3D7_0935800	cytoadherence linked asexual protein 9		84	2	2	1	1	0.03
PF3D7_1130200	60S ribosomal protein P0		84	4	4	2	2	0.27
PF3D7_1027800	60S ribosomal protein L3		82	8	8	5	5	0.6
PF3D7_1142500	60S ribosomal protein L28		80	2	2	1	1	0.33
PF3D7_1414300	60S ribosomal protein L10, putative		79	4	4	1	1	0.18
PF3D7_0707300	rhoptry-associated membrane antigen		79	7	7	3	3	0.18
PF3D7_0702400	small exported membrane protein 1		75	4	4	3	3	1.39
PF3D7_0103200	nucleoside transporter 4		74	3	3	2	2	0.18
PF3D7_0628300	choline/ethanolaminephosphotransferase, putative		73	2	2	1	1	0.1
PF3D7_1325100	phosphoribosylpyrophosphate synthetase		72	2	2	1	1	0.09
PF3D7_1341200	60S ribosomal protein L18, putative		71	2	2	1	1	0.21
PF3D7_0516900	60S ribosomal protein L2		70	2	2	1	1	0.16
PF3D7_1320600	ras-related protein Rab-11A		69	5	5	4	4	0.96
PF3D7_1419200	thioredoxin-like protein, putative		69	2	2	1	1	0.05
PF3D7_1347200	nucleoside transporter 1		63	4	4	2	2	0.19
PF3D7_1447000	40S ribosomal protein S5		61	5	5	2	2	0.32
PF3D7_1026800	40S ribosomal protein S2		59	2	2	1	1	0.15
PF3D7_1458500	spindle assembly abnormal protein 4, putative		59	2	2	1	1	0.02
PF3D7_0813300	NPL domain-containing protein, putative		59	2	2	1	1	0.12
PF3D7_1006800	G-strand-binding protein 2		58	3	3	2	2	0.33
PF3D7_1237700	conserved protein, unknown function		57	6	6	4	4	1.01
PF3D7_1444800	fructose-bisphosphate aldolase		57	2	2	1	1	0.11
PF3D7_0801000	Plasmodium exported protein (PHISTc)		57	3	3	3	3	0.09
PF3D7_0905400	high molecular weight rhoptry protein 3		56	4	4	2	2	0.08
PF3D7_0422400	40S ribosomal protein S19		56	2	2	1	1	0.23
PF3D7_0929400	high molecular weight rhoptry protein 2		55	4	4	3	3	0.11
PF3D7_1411100	conserved Plasmodium membrane protein, unknown function		52	2	2	1	1	0.1
PF3D7_0615400	ribonuclease, putative		51	2	2	1	1	0.01
PF3D7_0614300	major facilitator superfamily-related transporter, putative		50	1	1	1	1	0.04
PF3D7_1202200	mitochondrial phosphate carrier protein		50	3	3	2	2	0.25
PF3D7_1302100	gamete antigen 27/25		50	2	2	1	1	0.17
PF3D7_1409400	conserved protein, unknown function		50	4	4	1	1	0.15
PF3D7_1242700	40S ribosomal protein S17, putative		49	2	2	1	1	0.29
PF3D7_1412200	conserved Plasmodium protein, unknown function		49	2	2	1	1	0.05
PF3D7_0618300	60S ribosomal protein L27a, putative		48	2	2	1	1	0.28
PF3D7_1239700	ATP-dependent zinc metalloprotease FTSH 1		48	1	1	1	1	0.04
PF3D7_1239800	conserved Plasmodium protein, unknown function		48	2	2	1	1	0.01
PF3D7_1462800	glyceraldehyde-3-phosphate dehydrogenase		48	3	3	2	2	0.25
PF3D7_1341300	60S ribosomal protein L18-2, putative		48	2	2	1	1	0.21
PF3D7_1149000	antigen 332, DBL-like protein		47	3	3	2	2	0.01
PF3D7_1431700	60S ribosomal protein L14, putative		47	3	3	2	2	0.53
PF3D7_0219400	ribosome associated membrane protein RAMP4, putative		47	2	2	1	1	0.43
PF3D7_0621900	signal recognition particle subunit SRP68, putative		47	2	2	1	1	0.05
PF3D7_0522400	conserved Plasmodium protein, unknown function		47	2	2	1	1	0
PF3D7_0309600	60S acidic ribosomal protein P2		46	1	1	1	1	0.4
PF3D7_0935900	ring-exported protein 1		46	2	2	1	1	0.05
PF3D7_1331300	signal peptidase complex catalytic subunit SEC11		45	2	2	1	1	0.22
PF3D7_1003400	conserved Plasmodium protein, unknown function		45	1	1	1	1	0.02
PF3D7_1252100	rhoptry neck protein 3		44	3	3	2	2	0.03
PF3D7_1023100	dynein heavy chain, putative		44	5	5	2	2	0.01
PF3D7_1436600	cGMP-dependent protein kinase		44	5	5	2	2	0.14
PF3D7_1304100	DNA ligase I		28	3	3	2	2	0.08
PF3D7_0201900	erythrocyte membrane protein 3		44	2	2	1	1	0.02
PF3D7_0507100	60S ribosomal protein L4		44	2	2	1	1	0.09
PF3D7_1323100	60S ribosomal protein L6, putative		43	2	2	1	1	0.21
PF3D7_0831400	Plasmodium exported protein, unknown function		43	2	2	1	1	0.12
PF3D7_1247500	serine/threonine protein kinase, putative		42	2	2	1	1	0.04
PF3D7_1142600	60S ribosomal protein L35ae, putative		42	3	3	2	2	0.66
PF3D7_1342000	40S ribosomal protein S6		42	2	2	1	1	0.13
PF3D7_0818200	14-3-3 protein		41	2	2	1	1	0.15
PF3D7_1217200	multiple RNA-binding domain-containing protein 1, putative		41	2	2	2	2	0.03
PF3D7_1004000	60S ribosomal protein L13, putative		40	2	2	1	1	0.19
PF3D7_0733000	erythrocyte membrane protein 1, PfEMP1		40	3	3	2	2	0.03
PF3D7_1041300	erythrocyte membrane protein 1, PfEMP1		36	3	3	2	2	0.03
PF3D7_0900100	erythrocyte membrane protein 1, PfEMP1		35	3	3	2	2	0.03
PF3D7_1201000	Plasmodium exported protein (PHISTb), unknown function		40	2	2	1	1	0.06
PF3D7_1460100	FYVE and coiled-coil domain-containing protein		39	2	2	2	2	0.24
PF3D7_1134100	protein disulfide-isomerase, putative		39	1	1	1	1	0.09
PF3D7_0110600	phosphatidylinositol-4-phosphate 5-kinase		39	2	2	1	1	0.02
PF3D7_1440600	protein SOC3, putative		39	1	1	1	1	0.08
PF3D7_0936000	ring-exported protein 2		39	2	2	1	1	0.45
PF3D7_0401800	Plasmodium exported protein (PHISTb), unknown function		39	2	2	1	1	0.07
PF3D7_1458700	exonuclease V, mitochondrial, putative		39	2	2	1	1	0.1
PF3D7_1228800	WD repeat-containing protein, putative		38	4	4	3	3	0.03
PF3D7_1353100	Plasmodium exported protein, unknown function		38	2	2	2	2	0.29
PF3D7_1334800	MSP7-like protein		37	2	2	1	1	0.14
PF3D7_0410800	conserved Plasmodium protein, unknown function		37	1	1	1	1	0.03
PF3D7_0320800	ATP-dependent RNA helicase DDX6		37	2	2	1	1	0.09
PF3D7_0425800	erythrocyte membrane protein 1, PfEMP1		37	3	3	1	1	0.02
PF3D7_1370300	membrane associated histidine-rich protein 1		37	2	2	1	1	0.15
PF3D7_0220100	DnaJ protein, putative		36	2	2	1	1	0.04
PF3D7_1451100	elongation factor 2		36	1	1	1	1	0.05
PF3D7_0517700	eukaryotic translation initiation factor 3 subunit B, putative		36	1	1	1	1	0.05
PF3D7_0806300	ferlin-like protein, putative		36	2	2	1	1	0.02
PF3D7_0806000	AAA family ATPase, putative		36	1	1	1	1	0.03
PF3D7_1434800	mitochondrial acidic protein MAM33, putative		35	2	2	1	1	0.15
PF3D7_1351400	60S ribosomal protein L17, putative		35	2	2	1	1	0.19
PF3D7_1229400	macrophage migration inhibitory factor		35	1	1	1	1	0.37
PF3D7_0413500	phosphoglucomutase-2		35	1	1	1	1	0.13
PF3D7_1304500	small heat shock protein, putative		35	1	1	1	1	0.18
PF3D7_1345700	isocitrate dehydrogenase [NADP], mitochondrial		34	3	3	1	1	0.08
PF3D7_1212700	eukaryotic translation initiation factor 3 subunit A, putative		34	2	2	2	2	0.05
PF3D7_0214900	rhoptry neck protein 6		34	2	2	1	1	0.04
PF3D7_0813900	40S ribosomal protein S16, putative		33	1	1	1	1	0.29
PF3D7_1353600	ER lumen protein retaining receptor		33	1	1	1	1	0.17
PF3D7_0905300	dynein heavy chain, putative		33	2	2	2	2	0.01
PF3D7_1465800	dynein beta chain, putative		33	3	3	2	2	0.01
PF3D7_0422100	transmembrane emp24 domain-containing protein, putative		33	1	1	1	1	0.1
PF3D7_1436300	translocon component PTEX150		33	2	2	1	1	0.04
PF3D7_0819500	conserved protein, unknown function		33	2	2	1	1	0.1
PF3D7_1316900	conserved protein, unknown function		32	1	1	1	1	0.04
PF3D7_0218700	pre-mRNA-processing protein 45, putative		32	2	2	1	1	0.08
PF3D7_1212000	glutathione peroxidase-like thioredoxin peroxidase		32	1	1	1	1	0.19
PF3D7_0519400	40S ribosomal protein S24		32	1	1	1	1	0.31
PF3D7_1136300	tudor staphylococcal nuclease		32	1	1	1	1	0.03
PF3D7_1311900	V-type proton ATPase catalytic subunit A		32	1	1	1	1	0.06
PF3D7_0821000	conserved Plasmodium protein, unknown function		32	2	2	2	2	0.15
PF3D7_1133700	FHA domain-containing protein, putative		31	1	1	1	1	0.04
PF3D7_0814000	60S ribosomal protein L13-2, putative		31	1	1	1	1	0.18
PF3D7_0213600	conserved Plasmodium protein, unknown function		31	2	2	1	1	0.01
PF3D7_0606700	coatomer alpha subunit, putative		31	1	1	1	1	0.02
PF3D7_1451800	sortilin		31	1	1	1	1	0.04
PF3D7_1248900	26S protease regulatory subunit 8, putative		31	1	1	1	1	0.09
PF3D7_1133400	apical membrane antigen 1		31	2	2	2	2	0.12
PF3D7_0316700	protein YOP1, putative		31	1	1	1	1	0.17
PF3D7_0716400	transcription initiation factor IIA subunit 1, putative		31	1	1	1	1	0.23
PF3D7_1324900	L-lactate dehydrogenase		30	1	1	1	1	0.13
PF3D7_0218300	rRNA methyltransferase, putative		30	1	1	1	1	0.1
PF3D7_1207600	tRNA dimethylallyltransferase, putative		30	4	4	1	1	0.06
PF3D7_1408700	conserved protein, unknown function		30	1	1	1	1	0
PF3D7_0626800	pyruvate kinase		30	2	2	1	1	0.08
PF3D7_1129100	parasitophorous vacuolar protein 1		30	1	1	1	1	0.08
PF3D7_1001500	early transcribed membrane protein 10.1		30	1	1	1	1	0.44
PF3D7_0911400	conserved Plasmodium protein, unknown function		30	1	1	1	1	0.03
PF3D7_0936800	Plasmodium exported protein (PHISTc), unknown function		30	2	2	1	1	0.1
PF3D7_0800200	erythrocyte membrane protein 1, PfEMP1		29	2	2	1	1	0.01
PF3D7_0620300	conserved Plasmodium protein, unknown function		29	1	1	1	1	0.04
PF3D7_0115300	rifin		29	2	2	2	2	0.12
PF3D7_0319400	kinesin-8X		29	1	1	1	1	0.03
PF3D7_1331000	protein kinase, putative		29	2	2	1	1	0.06
PF3D7_1116100	serine esterase, putative		29	2	2	1	1	0.02
PF3D7_1231400	membrane protein ICM1		29	1	1	1	1	0.02
PF3D7_1218500	dynamin-like protein, putative		29	1	1	1	1	0.03
PF3D7_0718600	conserved Plasmodium protein, unknown function		29	1	1	1	1	0.03
PF3D7_0520200	mediator of RNA polymerase II transcription subunit 17, putative		29	2	2	1	1	0.05
PF3D7_0208800	protein P22, putative		29	1	1	1	1	0.16
PF3D7_0621200	pyridoxine biosynthesis protein PDX1		29	1	1	1	1	0.13
PF3D7_1326600	conserved Plasmodium protein, unknown function		28	1	1	1	1	0.01
PF3D7_1014600	transcriptional coactivator ADA2		28	1	1	1	1	0.01
PF3D7_0822200	phosphorylated CTD interacting factor 1 WW domain-containing protein, putative		28	2	2	1	1	0.02
PF3D7_1327400	conserved Plasmodium protein, unknown function		28	1	1	1	1	0.12
PF3D7_0321300	conserved Plasmodium protein, unknown function		28	1	1	1	1	0.04
PF3D7_1434500	dynein-related AAA-type ATPase, putative		27	1	1	1	1	0
PF3D7_1420200	myosin-specific chaperone UNC, putative		27	1	1	1	1	0.03
PF3D7_0418000	conserved Plasmodium protein, unknown function		27	1	1	1	1	0.01
PF3D7_1321300	conserved Plasmodium membrane protein, unknown function		27	6	6	1	1	0.01
PF3D7_1255200	erythrocyte membrane protein 1, PfEMP1		27	2	2	1	1	0.02
PF3D7_1254500	rifin		27	1	1	1	1	0.13
PF3D7_1410700	conserved protein, unknown function		27	1	1	1	1	0.11
PF3D7_0802200	1-cys peroxiredoxin		27	1	1	1	1	0.18
PF3D7_1329000	DNA-directed RNA polymerase III subunit RPC1, putative		26	1	1	1	1	0.02
PF3D7_0716800	eukaryotic translation initiation factor 3 subunit I, putative		26	2	2	1	1	0.12
PF3D7_1346100	protein transport protein SEC61 subunit alpha		26	2	2	2	2	0.17
PF3D7_0823800	DnaJ protein, putative		26	2	2	2	2	0.12
PF3D7_1136100	conserved Plasmodium protein, unknown function		26	1	1	1	1	0.06
PF3D7_0623100	nuclear polyadenylated RNA-binding protein NAB2, putative		26	1	1	1	1	0.05
PF3D7_0407400	conserved Plasmodium protein, unknown function		26	1	1	1	1	0.39
PF3D7_1310400	conserved Plasmodium protein, unknown function		26	1	1	1	1	0.03
PF3D7_1465900	40S ribosomal protein S3		26	1	1	1	1	0.18
PF3D7_1437200	ribonucleoside-diphosphate reductase large subunit, putative		26	1	1	1	1	0.04
PF3D7_1244400	RNA-binding protein, putative		25	3	3	1	1	0.03
PF3D7_1433500	DNA topoisomerase 2		25	1	1	1	1	0.03
PF3D7_1428400	WD and tetratricopeptide repeats protein 1, putative		25	2	2	1	1	0.02
PF3D7_1436200	basal complex protein BCP1		25	2	2	2	2	0.03
PF3D7_0817600	conserved protein, unknown function		25	1	1	1	1	0.04
PF3D7_0919800	TLD domain-containing protein		25	2	2	1	1	0.03
PF3D7_0411200	PP-loop family protein, putative		25	2	2	1	1	0.03
PF3D7_1313800	conserved Plasmodium membrane protein, unknown function		25	5	5	2	2	0.02
PF3D7_0728600	RING zinc finger protein, putative		25	1	1	1	1	0.02
PF3D7_1454400	aminopeptidase P		25	1	1	1	1	0.05
PF3D7_1249800	THO complex subunit 2, putative		25	2	2	1	1	0.01
PF3D7_0709900	hydrolase, putative		24	2	2	2	2	0.03
PF3D7_1140700	chromo domain-containing protein, putative		24	1	1	1	1	0.02
PF3D7_1012900	autophagy-related protein 18		24	2	2	2	2	0.21
PF3D7_1236100	clustered-asparagine-rich protein		24	1	1	1	1	0.08
PF3D7_1133200	conserved Plasmodium protein, unknown function		23	1	1	1	1	0.02
PF3D7_1016300	GBP130 protein		23	1	1	1	1	0.05
PF3D7_1034400	flavoprotein subunit of succinate dehydrogenase		23	1	1	1	1	0.06
PF3D7_0415900	60S ribosomal protein L15, putative		23	2	2	1	1	0.19
PF3D7_1411300	DnaJ protein, putative		23	1	1	1	1	0.06
PF3D7_0214700	conserved Plasmodium protein, unknown function		22	3	3	1	1	0.12
PF3D7_1102800	early transcribed membrane protein 11.2		22	2	2	2	2	1.23
PF3D7_0404900	6-cysteine protein P41		22	1	1	1	1	0.1
PF3D7_0315300	conserved Plasmodium protein, unknown function		22	1	1	1	1	0.02
PF3D7_0207500	serine repeat antigen 6		22	2	2	1	1	0.04
PF3D7_0512600	ras-related protein Rab-1B		21	1	1	1	1	0.2
PF3D7_1472200	histone deacetylase, putative		21	1	1	1	1	0.02
PF3D7_1328000	conserved Plasmodium protein, unknown function		21	1	1	1	1	0.02
PF3D7_1218200	symplekin domain-containing protein, putative		21	1	1	1	1	0.02
PF3D7_1419500	conserved Plasmodium protein, unknown function		21	1	1	1	1	0.18
PF3D7_1451900	ribosome biogenesis protein TSR1, putative		21	1	1	1	1	0.04
PF3D7_1145000	conserved Plasmodium protein, unknown function		21	1	1	1	1	0.06
PF3D7_0223100	rifin		21	1	1	1	1	0.12
PF3D7_1438500	cleavage and polyadenylation specificity factor subunit 3, putative		20	2	2	1	1	0.04
PF3D7_1243000	syntaxin-16, putative		20	1	1	1	1	0.12
PF3D7_0526600	conserved Plasmodium protein, unknown function		20	1	1	1	1	0.01
PF3D7_0722100	protein pelota homolog, putative		20	1	1	1	1	0.09
PF3D7_1129500	A/G-specific adenine glycosylase, putative		20	2	2	1	1	0.06
PF3D7_0525800	inner membrane complex protein 1g, putative		20	2	2	2	2	0.27
PF3D7_1004700	conserved protein, unknown function		20	1	1	1	1	0.14
PF3D7_0719900	conserved Plasmodium membrane protein, unknown function		20	1	1	1	1	0.01
PF3D7_1416200	metacaspase-3		20	1	1	1	1	0.02
PF3D7_1107800	AP2 domain transcription factor, putative		20	1	1	1	1	0.02
PF3D7_1245600	kinesin-15, putative		20	1	1	1	1	0.02
PF3D7_1408800	conserved Plasmodium protein, unknown function		19	1	1	1	1	0.13
PF3D7_0418300	conserved Plasmodium protein, unknown function		19	1	1	1	1	0.04
PF3D7_0613800	AP2 domain transcription factor, putative		19	3	3	2	2	0.02
PF3D7_0422200	erythrocyte membrane-associated antigen		19	1	1	1	1	0.01
PF3D7_1117700	GTP-binding nuclear protein RAN/TC4		19	1	1	1	1	0.18
PF3D7_1200400	erythrocyte membrane protein 1, PfEMP1		19	1	1	1	1	0.01
PF3D7_0926600	conserved Plasmodium membrane protein, unknown function		18	1	1	1	1	0.03
PF3D7_0615600	zinc finger protein, putative		18	1	1	1	1	0.01
PF3D7_1400400	rifin		18	2	2	1	1	0.12
PF3D7_1425600	zinc finger protein, putative		18	1	1	1	1	0.02
PF3D7_1016700	Plasmodium exported protein (PHISTc), unknown function		18	1	1	1	1	0.04
PF3D7_1468000	conserved Plasmodium protein, unknown function		18	1	1	1	1	0.02
PF3D7_1338500	conserved Plasmodium protein, unknown function		18	1	1	1	1	0.05
PF3D7_0821700	60S ribosomal protein L22, putative		18	1	1	1	1	0.29
PF3D7_0417900	conserved Plasmodium protein, unknown function		17	1	1	1	1	0.05
PF3D7_1331700	glutamine--tRNA ligase, putative		17	1	1	1	1	0.04
PF3D7_1019600	conserved Plasmodium protein, unknown function		17	3	3	1	1	0.03
PF3D7_1024500	conserved Plasmodium protein, unknown function		17	1	1	1	1	0.14
PF3D7_1124900	60S ribosomal protein L35, putative		17	1	1	1	1	0.32
PF3D7_0604600	DNA helicase, putative		17	1	1	1	1	0.02
PF3D7_1369500	conserved protein, unknown function		16	1	1	1	1	0.03
PF3D7_1429800	coatomer subunit beta, putative		16	1	1	1	1	0.03
PF3D7_1358800	40S ribosomal protein S15		16	1	1	1	1	0.27
PF3D7_0706000	importin-7, putative		16	1	1	1	1	0.03
PF3D7_0114700	rifin		16	1	1	1	1	0.12
PF3D7_1333200	ubiquitin-activating enzyme		16	1	1	1	1	0.02
PF3D7_0804500	conserved Plasmodium membrane protein, unknown function		16	1	1	1	1	0.01
PF3D7_0107800	double-strand break repair protein MRE11		15	1	1	1	1	0.03
PF3D7_1403100	condensin complex subunit 1, putative		15	1	1	1	1	0.02
PF3D7_0308700	conserved protein, unknown function		15	1	1	1	1	0.08
PF3D7_0108700	secreted ookinete protein, putative		15	1	1	1	1	0.03
PF3D7_1124100	BEACH domain-containing protein, putative		15	1	1	1	1	0.02
PF3D7_0825500	protein KRI1, putative		15	1	1	1	1	0.06
PF3D7_1134700	DNA-directed RNA polymerase I subunit RPA2, putative		14	1	1	1	1	0.02
PF3D7_0629500	amino acid transporter AAT1		14	1	1	1	1	0.06
PF3D7_1320800	dihydrolipoyllysine-residue succinyltransferase component of 2-oxoglutarate dehydrogenase complex		14	1	1	1	1	0.09
PF3D7_1014200	male gamete fusion factor HAP2, putative		14	1	1	1	1	0.04
PF3D7_1105400	40S ribosomal protein S4, putative		14	1	1	1	1	0.15
PF3D7_1478600	EMP1-trafficking protein		14	1	1	1	1	0.03
PF3D7_0904800	replication protein A1, small fragment		14	1	1	1	1	0.08
PF3D7_0412700	erythrocyte membrane protein 1, PfEMP1		14	1	1	1	1	0.02
PF3D7_0418800	MOLO1 domain-containing protein, putative		13	1	1	1	1	0.15

## Sheet: PfRieske-HAglmS IP
Proteins detected in PfRieske-HAglmS IP
Gene ID	Product description	Complex III subunit?	Present in parental control?	Score	Num. of matches	Num. of significant matches	Num. of sequences	Num. of significant sequences	emPAI
PF3D7_0933600	mitochondrial-processing peptidase subunit beta, putative	MPPalpha	FALSE	2882	116	116	15	15	3.46
PF3D7_0523100	mitochondrial-processing peptidase subunit alpha, putative	MPPbeta	FALSE	2834	188	188	17	17	6.16
PF3D7_1439400	cytochrome b-c1 complex subunit Rieske, putative	Rieske	FALSE	1689	109	109	15	15	4.62
PF3D7_0930300	merozoite surface protein 1		TRUE	1162	69	69	26	26	0.91
PF3D7_1326000	respiratory chain complex 3 associated protein 2	C3AP2	FALSE	711	34	34	5	5	3.44
PF3D7_0206800	merozoite surface protein 2		TRUE	541	41	41	12	12	21.89
PF3D7_0917900	heat shock protein 70		TRUE	537	30	30	11	11	1.01
PF3D7_0617800	histone H2A		FALSE	511	29	29	3	3	1.39
PF3D7_0320900	histone H2A.Z		TRUE	492	25	25	2	2	0.66
PF3D7_0202000	knob-associated histidine-rich protein		TRUE	501	31	31	13	13	1.56
PF3D7_0818900	heat shock protein 70		TRUE	491	19	19	9	9	0.87
PF3D7_1134000	heat shock protein 70		TRUE	223	15	15	8	8	0.67
PF3D7_MIT02300	cytochrome b	CytB	FALSE	445	21	21	2	2	0.33
PF3D7_1105100	histone H2B		TRUE	369	39	39	8	8	15.58
PF3D7_0714000	histone H2B variant		TRUE	247	16	16	4	4	2.32
PF3D7_1121600	exported protein 1		TRUE	301	11	11	4	4	3.21
PF3D7_1410400	rhoptry-associated protein 1		TRUE	301	20	20	10	10	0.6
PF3D7_0405400	pre-mRNA-processing-splicing factor 8, putative		TRUE	272	14	14	1	1	0.01
PF3D7_0814200	DNA/RNA-binding protein Alba 1		TRUE	269	18	18	6	6	1.92
PF3D7_1012300	cytochrome b-c1 complex subunit 7, putative	QCR7	FALSE	252	15	15	4	4	1.47
PF3D7_0622600	cytochrome b-c1 complex subunit 9, putative	QCR9	FALSE	225	13	13	2	2	1.85
PF3D7_1462700	cytochrome c1, heme protein, mitochondrial, putative	CytC1	FALSE	220	14	14	4	4	0.72
PF3D7_1105000	histone H4		FALSE	211	16	16	3	3	3.2
PF3D7_1121700	protein GCN20		TRUE	193	23	23	1	1	0.09
PF3D7_0506500	conserved Plasmodium protein, unknown function		TRUE	173	29	29	2	2	0.03
PF3D7_0707200	conserved Plasmodium protein, unknown function		FALSE	171	10	10	6	6	0.1
PF3D7_1456800	V-type H(+)-translocating pyrophosphatase, putative		TRUE	163	9	9	6	6	0.39
PF3D7_1222300	endoplasmin, putative		TRUE	158	11	11	6	6	0.3
PF3D7_0817800	respiratory chain complex 3 associated protein 3	C3AP3	FALSE	152	10	10	3	3	12.04
PF3D7_0827900	protein disulfide-isomerase		TRUE	152	10	10	5	5	0.46
PF3D7_1421200	40S ribosomal protein S25		FALSE	146	2	2	1	1	0.42
PF3D7_0501600	rhoptry-associated protein 2		FALSE	145	9	9	3	3	0.43
PF3D7_1015600	heat shock protein 60		TRUE	141	5	5	3	3	0.22
PF3D7_0722700	respiratory chain complex 3 associated protein 1	C3AP1	FALSE	140	12	12	5	5	11.96
PF3D7_0516200	40S ribosomal protein S11		FALSE	134	6	6	3	3	1.16
PF3D7_0918000	glideosome-associated protein 50		TRUE	133	11	11	4	4	0.46
PF3D7_1108600	endoplasmic reticulum-resident calcium binding protein		FALSE	129	8	8	2	2	0.53
PF3D7_1357000	elongation factor 1-alpha		TRUE	126	11	11	6	6	0.67
PF3D7_1116800	heat shock protein 101		FALSE	125	7	7	4	4	0.18
PF3D7_0220000	liver stage antigen 3		FALSE	120	4	4	2	2	0.05
PF3D7_0423700	early transcribed membrane protein 4		FALSE	118	6	6	2	2	1.3
PF3D7_0402000	Plasmodium exported protein (PHISTa), unknown function		FALSE	117	4	4	3	3	0.29
PF3D7_0523000	multidrug resistance protein 1		TRUE	117	6	6	4	4	0.11
PF3D7_1364100	6-cysteine protein P92		TRUE	116	3	3	2	2	0.09
PF3D7_0101300	Pfmc-2TM Maurer's cleft two transmembrane protein		FALSE	112	4	4	3	3	0.57
PF3D7_1353200	membrane associated histidine-rich protein 2		TRUE	109	2	2	1	1	0.29
PF3D7_1325800	conserved Plasmodium protein, unknown function		TRUE	108	28	28	1	1	0.02
PF3D7_1420700	surface protein P113		FALSE	105	3	3	2	2	0.08
PF3D7_0500800	mature parasite-infected erythrocyte surface antigen		FALSE	101	5	5	4	4	0.11
PF3D7_1033200	early transcribed membrane protein 10.2		TRUE	100	6	6	4	4	0.54
PF3D7_1365900	ubiquitin-60S ribosomal protein L40		TRUE	96	7	7	1	1	0.32
PF3D7_0721600	40S ribosomal protein S5, putative		TRUE	96	4	4	2	2	0.46
PF3D7_0617900	histone H3 variant		FALSE	95	4	4	2	2	0.7
PF3D7_0610400	histone H3		FALSE	80	3	3	2	2	0.7
PF3D7_1038000	antigen UB05		TRUE	94	8	8	5	5	3.48
PF3D7_1310700	PhIL1-interacting candidate PIC5		FALSE	91	2	2	1	1	0.28
PF3D7_1127000	protein phosphatase, putative		FALSE	91	2	2	1	1	0.13
PF3D7_0115600	rifin		FALSE	90	1	1	1	1	0.1
PF3D7_0922500	phosphoglycerate kinase		FALSE	88	2	2	1	1	0.1
PF3D7_1347500	DNA/RNA-binding protein Alba 4		FALSE	88	4	4	3	3	0.35
PF3D7_1006200	DNA/RNA-binding protein Alba 3		TRUE	87	3	3	2	2	0.98
PF3D7_1015900	enolase		TRUE	86	6	6	3	3	0.29
PF3D7_0403100	regulator of chromosome condensation, putative		FALSE	85	14	14	3	3	0.19
PF3D7_0935800	cytoadherence linked asexual protein 9		FALSE	84	2	2	1	1	0.03
PF3D7_1130200	60S ribosomal protein P0		FALSE	84	4	4	2	2	0.27
PF3D7_1027800	60S ribosomal protein L3		FALSE	82	8	8	5	5	0.6
PF3D7_1037300	ADP,ATP carrier protein 1		TRUE	82	4	4	3	3	0.45
PF3D7_0914700	major facilitator superfamily-related transporter, putative		TRUE	81	4	4	2	2	0.15
PF3D7_1142500	60S ribosomal protein L28		FALSE	80	2	2	1	1	0.33
PF3D7_1414300	60S ribosomal protein L10, putative		FALSE	79	4	4	1	1	0.18
PF3D7_0707300	rhoptry-associated membrane antigen		FALSE	79	7	7	3	3	0.18
PF3D7_0702400	small exported membrane protein 1		FALSE	75	4	4	3	3	1.39
PF3D7_0103200	nucleoside transporter 4		FALSE	74	3	3	2	2	0.18
PF3D7_0628300	choline/ethanolaminephosphotransferase, putative		FALSE	73	2	2	1	1	0.1
PF3D7_1325100	phosphoribosylpyrophosphate synthetase		FALSE	72	2	2	1	1	0.09
PF3D7_1401400	early transcribed membrane protein 14.1		TRUE	72	3	3	2	2	1.05
PF3D7_1341200	60S ribosomal protein L18, putative		FALSE	71	2	2	1	1	0.21
PF3D7_0516900	60S ribosomal protein L2		FALSE	70	2	2	1	1	0.16
PF3D7_0726700	conserved Plasmodium protein, unknown function		TRUE	70	9	9	1	1	0.22
PF3D7_1320600	ras-related protein Rab-11A		FALSE	69	5	5	4	4	0.96
PF3D7_1207000	conserved Plasmodium protein, unknown function		TRUE	69	4	4	1	1	0.01
PF3D7_1419200	thioredoxin-like protein, putative		FALSE	69	2	2	1	1	0.05
PF3D7_1335100	merozoite surface protein 7		TRUE	67	2	2	1	1	0.11
PF3D7_0619400	cell division cycle protein 48 homologue, putative		TRUE	63	2	2	1	1	0.05
PF3D7_1347200	nucleoside transporter 1		FALSE	63	4	4	2	2	0.19
PF3D7_1447000	40S ribosomal protein S5		FALSE	61	5	5	2	2	0.32
PF3D7_1471100	exported protein 2		TRUE	59	4	4	3	3	0.45
PF3D7_1026800	40S ribosomal protein S2		FALSE	59	2	2	1	1	0.15
PF3D7_1458500	spindle assembly abnormal protein 4, putative		FALSE	59	2	2	1	1	0.02
PF3D7_0813300	NPL domain-containing protein, putative		FALSE	59	2	2	1	1	0.12
PF3D7_0517000	60S ribosomal protein L12, putative		TRUE	58	3	3	2	2	0.57
PF3D7_1006800	G-strand-binding protein 2		FALSE	58	3	3	2	2	0.33
PF3D7_1237700	conserved protein, unknown function		FALSE	57	6	6	4	4	1.01
PF3D7_1444800	fructose-bisphosphate aldolase		FALSE	57	2	2	1	1	0.11
PF3D7_0801000	Plasmodium exported protein (PHISTc)		FALSE	57	3	3	3	3	0.09
PF3D7_0905400	high molecular weight rhoptry protein 3		FALSE	56	4	4	2	2	0.08
PF3D7_0422400	40S ribosomal protein S19		FALSE	56	2	2	1	1	0.23
PF3D7_0929400	high molecular weight rhoptry protein 2		FALSE	55	4	4	3	3	0.11
PF3D7_1457000	signal peptide peptidase		TRUE	53	2	2	1	1	0.09
PF3D7_1411100	conserved Plasmodium membrane protein, unknown function		FALSE	52	2	2	1	1	0.1
PF3D7_0615400	ribonuclease, putative		FALSE	51	2	2	1	1	0.01
PF3D7_0614300	major facilitator superfamily-related transporter, putative		FALSE	50	1	1	1	1	0.04
PF3D7_1202200	mitochondrial phosphate carrier protein		FALSE	50	3	3	2	2	0.25
PF3D7_1302100	gamete antigen 27/25		FALSE	50	2	2	1	1	0.17
PF3D7_1409400	conserved protein, unknown function		FALSE	50	4	4	1	1	0.15
PF3D7_1242700	40S ribosomal protein S17, putative		FALSE	49	2	2	1	1	0.29
PF3D7_1228600	merozoite surface protein 9		TRUE	49	3	3	2	2	0.1
PF3D7_1412200	conserved Plasmodium protein, unknown function		FALSE	49	2	2	1	1	0.05
PF3D7_0314600	conserved protein, unknown function		TRUE	49	13	13	1	1	0.14
PF3D7_0618300	60S ribosomal protein L27a, putative		FALSE	48	2	2	1	1	0.28
PF3D7_1239700	ATP-dependent zinc metalloprotease FTSH 1		FALSE	48	1	1	1	1	0.04
PF3D7_1239800	conserved Plasmodium protein, unknown function		FALSE	48	2	2	1	1	0.01
PF3D7_1462800	glyceraldehyde-3-phosphate dehydrogenase		FALSE	48	3	3	2	2	0.25
PF3D7_1341300	60S ribosomal protein L18-2, putative		FALSE	48	2	2	1	1	0.21
PF3D7_1149000	antigen 332, DBL-like protein		FALSE	47	3	3	2	2	0.01
PF3D7_1431700	60S ribosomal protein L14, putative		FALSE	47	3	3	2	2	0.53
PF3D7_0219400	ribosome associated membrane protein RAMP4, putative		FALSE	47	2	2	1	1	0.43
PF3D7_0621900	signal recognition particle subunit SRP68, putative		FALSE	47	2	2	1	1	0.05
PF3D7_0522400	conserved Plasmodium protein, unknown function		FALSE	47	2	2	1	1	0
PF3D7_0309600	60S acidic ribosomal protein P2		FALSE	46	1	1	1	1	0.4
PF3D7_0821800	protein transport protein SEC61 subunit beta, putative		TRUE	46	4	4	2	2	1.55
PF3D7_0935900	ring-exported protein 1		FALSE	46	2	2	1	1	0.05
PF3D7_1331300	signal peptidase complex catalytic subunit SEC11		FALSE	45	2	2	1	1	0.22
PF3D7_1018600	tRNA wybutosine-synthesizing protein, putative		TRUE	45	11	11	1	1	0.02
PF3D7_1003400	conserved Plasmodium protein, unknown function		FALSE	45	1	1	1	1	0.02
PF3D7_1252100	rhoptry neck protein 3		FALSE	44	3	3	2	2	0.03
PF3D7_1023100	dynein heavy chain, putative		FALSE	44	5	5	2	2	0.01
PF3D7_1436600	cGMP-dependent protein kinase		FALSE	44	5	5	2	2	0.14
PF3D7_1304100	DNA ligase I		FALSE	28	3	3	2	2	0.08
PF3D7_0201900	erythrocyte membrane protein 3		FALSE	44	2	2	1	1	0.02
PF3D7_0507100	60S ribosomal protein L4		FALSE	44	2	2	1	1	0.09
PF3D7_1323100	60S ribosomal protein L6, putative		FALSE	43	2	2	1	1	0.21
PF3D7_0831400	Plasmodium exported protein, unknown function		FALSE	43	2	2	1	1	0.12
PF3D7_1247500	serine/threonine protein kinase, putative		FALSE	42	2	2	1	1	0.04
PF3D7_1142600	60S ribosomal protein L35ae, putative		FALSE	42	3	3	2	2	0.66
PF3D7_1342000	40S ribosomal protein S6		FALSE	42	2	2	1	1	0.13
PF3D7_1224300	polyadenylate-binding protein 1, putative		TRUE	42	2	2	2	2	0.09
PF3D7_0818200	14-3-3 protein		FALSE	41	2	2	1	1	0.15
PF3D7_1439800	vesicle-associated membrane protein, putative		TRUE	41	1	1	1	1	0.16
PF3D7_1217200	multiple RNA-binding domain-containing protein 1, putative		FALSE	41	2	2	2	2	0.03
PF3D7_1004000	60S ribosomal protein L13, putative		FALSE	40	2	2	1	1	0.19
PF3D7_0733000	erythrocyte membrane protein 1, PfEMP1		FALSE	40	3	3	2	2	0.03
PF3D7_1041300	erythrocyte membrane protein 1, PfEMP1		FALSE	36	3	3	2	2	0.03
PF3D7_0900100	erythrocyte membrane protein 1, PfEMP1		FALSE	35	3	3	2	2	0.03
PF3D7_1201000	Plasmodium exported protein (PHISTb), unknown function		FALSE	40	2	2	1	1	0.06
PF3D7_1460100	FYVE and coiled-coil domain-containing protein		FALSE	39	2	2	2	2	0.24
PF3D7_1134100	protein disulfide-isomerase, putative		FALSE	39	1	1	1	1	0.09
PF3D7_0110600	phosphatidylinositol-4-phosphate 5-kinase		FALSE	39	2	2	1	1	0.02
PF3D7_1440600	protein SOC3, putative		FALSE	39	1	1	1	1	0.08
PF3D7_0936000	ring-exported protein 2		FALSE	39	2	2	1	1	0.45
PF3D7_0401800	Plasmodium exported protein (PHISTb), unknown function		FALSE	39	2	2	1	1	0.07
PF3D7_1458700	exonuclease V, mitochondrial, putative		FALSE	39	2	2	1	1	0.1
PF3D7_0321000	conserved protein, unknown function		TRUE	38	1	1	1	1	0.07
PF3D7_1228800	WD repeat-containing protein, putative		FALSE	38	4	4	3	3	0.03
PF3D7_1353100	Plasmodium exported protein, unknown function		FALSE	38	2	2	2	2	0.29
PF3D7_1211900	non-SERCA-type Ca2+ -transporting P-ATPase		TRUE	38	3	3	2	2	0.06
PF3D7_1334800	MSP7-like protein		FALSE	37	2	2	1	1	0.14
PF3D7_0410800	conserved Plasmodium protein, unknown function		FALSE	37	1	1	1	1	0.03
PF3D7_0106300	calcium-transporting ATPase		TRUE	37	2	2	2	2	0.06
PF3D7_0320800	ATP-dependent RNA helicase DDX6		FALSE	37	2	2	1	1	0.09
PF3D7_0425800	erythrocyte membrane protein 1, PfEMP1		FALSE	37	3	3	1	1	0.02
PF3D7_1370300	membrane associated histidine-rich protein 1		FALSE	37	2	2	1	1	0.15
PF3D7_0207600	serine repeat antigen 5		TRUE	36	1	1	1	1	0.04
PF3D7_0220100	DnaJ protein, putative		FALSE	36	2	2	1	1	0.04
PF3D7_1451100	elongation factor 2		FALSE	36	1	1	1	1	0.05
PF3D7_0517700	eukaryotic translation initiation factor 3 subunit B, putative		FALSE	36	1	1	1	1	0.05
PF3D7_0806300	ferlin-like protein, putative		FALSE	36	2	2	1	1	0.02
PF3D7_0806000	AAA family ATPase, putative		FALSE	36	1	1	1	1	0.03
PF3D7_1434800	mitochondrial acidic protein MAM33, putative		FALSE	35	2	2	1	1	0.15
PF3D7_1129000	spermidine synthase		TRUE	35	1	1	1	1	0.12
PF3D7_1351400	60S ribosomal protein L17, putative		FALSE	35	2	2	1	1	0.19
PF3D7_1229400	macrophage migration inhibitory factor		FALSE	35	1	1	1	1	0.37
PF3D7_0413500	phosphoglucomutase-2		FALSE	35	1	1	1	1	0.13
PF3D7_1304500	small heat shock protein, putative		FALSE	35	1	1	1	1	0.18
PF3D7_1345700	isocitrate dehydrogenase [NADP], mitochondrial		FALSE	34	3	3	1	1	0.08
PF3D7_1212700	eukaryotic translation initiation factor 3 subunit A, putative		FALSE	34	2	2	2	2	0.05
PF3D7_0214900	rhoptry neck protein 6		FALSE	34	2	2	1	1	0.04
PF3D7_0813900	40S ribosomal protein S16, putative		FALSE	33	1	1	1	1	0.29
PF3D7_1353600	ER lumen protein retaining receptor		FALSE	33	1	1	1	1	0.17
PF3D7_1034900	methionine--tRNA ligase		TRUE	33	2	2	1	1	0.04
PF3D7_0905300	dynein heavy chain, putative		FALSE	33	2	2	2	2	0.01
PF3D7_1465800	dynein beta chain, putative		FALSE	33	3	3	2	2	0.01
PF3D7_0422100	transmembrane emp24 domain-containing protein, putative		FALSE	33	1	1	1	1	0.1
PF3D7_1436300	translocon component PTEX150		FALSE	33	2	2	1	1	0.04
PF3D7_0819500	conserved protein, unknown function		FALSE	33	2	2	1	1	0.1
PF3D7_1316900	conserved protein, unknown function		FALSE	32	1	1	1	1	0.04
PF3D7_0218700	pre-mRNA-processing protein 45, putative		FALSE	32	2	2	1	1	0.08
PF3D7_1212000	glutathione peroxidase-like thioredoxin peroxidase		FALSE	32	1	1	1	1	0.19
PF3D7_0519400	40S ribosomal protein S24		FALSE	32	1	1	1	1	0.31
PF3D7_1136300	tudor staphylococcal nuclease		FALSE	32	1	1	1	1	0.03
PF3D7_0900400	rifin		TRUE	32	2	2	1	1	0.11
PF3D7_1311900	V-type proton ATPase catalytic subunit A		FALSE	32	1	1	1	1	0.06
PF3D7_0821000	conserved Plasmodium protein, unknown function		FALSE	32	2	2	2	2	0.15
PF3D7_0907200	GTPase-activating protein, putative		TRUE	32	2	2	1	1	0.03
PF3D7_0532100	early transcribed membrane protein 5		TRUE	32	2	2	1	1	0.24
PF3D7_1321800	protein transport protein SFT2, putative		TRUE	32	1	1	1	1	0.15
PF3D7_1133700	FHA domain-containing protein, putative		FALSE	31	1	1	1	1	0.04
PF3D7_0308100	zinc finger protein, putative		TRUE	31	1	1	1	1	0.02
PF3D7_0814000	60S ribosomal protein L13-2, putative		FALSE	31	1	1	1	1	0.18
PF3D7_0213600	conserved Plasmodium protein, unknown function		FALSE	31	2	2	1	1	0.01
PF3D7_0606700	coatomer alpha subunit, putative		FALSE	31	1	1	1	1	0.02
PF3D7_1451800	sortilin		FALSE	31	1	1	1	1	0.04
PF3D7_1248900	26S protease regulatory subunit 8, putative		FALSE	31	1	1	1	1	0.09
PF3D7_1133400	apical membrane antigen 1		FALSE	31	2	2	2	2	0.12
PF3D7_0917100	N-glycosylase/DNA lyase, putative		TRUE	31	2	2	1	1	0.05
PF3D7_0316700	protein YOP1, putative		FALSE	31	1	1	1	1	0.17
PF3D7_0716400	transcription initiation factor IIA subunit 1, putative		FALSE	31	1	1	1	1	0.23
PF3D7_0204700	hexose transporter		TRUE	31	2	2	2	2	0.16
PF3D7_1324900	L-lactate dehydrogenase		FALSE	30	1	1	1	1	0.13
PF3D7_0218300	rRNA methyltransferase, putative		FALSE	30	1	1	1	1	0.1
PF3D7_1207600	tRNA dimethylallyltransferase, putative		FALSE	30	4	4	1	1	0.06
PF3D7_1408700	conserved protein, unknown function		FALSE	30	1	1	1	1	0
PF3D7_0626800	pyruvate kinase		FALSE	30	2	2	1	1	0.08
PF3D7_1129100	parasitophorous vacuolar protein 1		FALSE	30	1	1	1	1	0.08
PF3D7_1001500	early transcribed membrane protein 10.1		FALSE	30	1	1	1	1	0.44
PF3D7_0911400	conserved Plasmodium protein, unknown function		FALSE	30	1	1	1	1	0.03
PF3D7_0936800	Plasmodium exported protein (PHISTc), unknown function		FALSE	30	2	2	1	1	0.1
PF3D7_0800200	erythrocyte membrane protein 1, PfEMP1		FALSE	29	2	2	1	1	0.01
PF3D7_1020200	conserved Plasmodium protein, unknown function		TRUE	29	1	1	1	1	0.04
PF3D7_0620300	conserved Plasmodium protein, unknown function		FALSE	29	1	1	1	1	0.04
PF3D7_0115300	rifin		FALSE	29	2	2	2	2	0.12
PF3D7_0424200	reticulocyte binding protein homologue 4		TRUE	29	1	1	1	1	0.02
PF3D7_0319400	kinesin-8X		FALSE	29	1	1	1	1	0.03
PF3D7_1331000	protein kinase, putative		FALSE	29	2	2	1	1	0.06
PF3D7_1116100	serine esterase, putative		FALSE	29	2	2	1	1	0.02
PF3D7_1231400	membrane protein ICM1		FALSE	29	1	1	1	1	0.02
PF3D7_1218500	dynamin-like protein, putative		FALSE	29	1	1	1	1	0.03
PF3D7_0718600	conserved Plasmodium protein, unknown function		FALSE	29	1	1	1	1	0.03
PF3D7_0520200	mediator of RNA polymerase II transcription subunit 17, putative		FALSE	29	2	2	1	1	0.05
PF3D7_0208800	protein P22, putative		FALSE	29	1	1	1	1	0.16
PF3D7_0621200	pyridoxine biosynthesis protein PDX1		FALSE	29	1	1	1	1	0.13
PF3D7_1330400	ER lumen protein retaining receptor 1, putative		TRUE	28	1	1	1	1	0.13
PF3D7_1326600	conserved Plasmodium protein, unknown function		FALSE	28	1	1	1	1	0.01
PF3D7_1350800	conserved Plasmodium protein, unknown function		TRUE	28	2	2	1	1	0.15
PF3D7_1014600	transcriptional coactivator ADA2		FALSE	28	1	1	1	1	0.01
PF3D7_0822200	phosphorylated CTD interacting factor 1 WW domain-containing protein, putative		FALSE	28	2	2	1	1	0.02
PF3D7_1243900	double C2-like domain-containing protein		TRUE	28	3	3	1	1	0.04
PF3D7_1327400	conserved Plasmodium protein, unknown function		FALSE	28	1	1	1	1	0.12
PF3D7_0321300	conserved Plasmodium protein, unknown function		FALSE	28	1	1	1	1	0.04
PF3D7_1434500	dynein-related AAA-type ATPase, putative		FALSE	27	1	1	1	1	0
PF3D7_0725000	exonuclease I, putative		TRUE	27	1	1	1	1	0.03
PF3D7_1420200	myosin-specific chaperone UNC, putative		FALSE	27	1	1	1	1	0.03
PF3D7_0418000	conserved Plasmodium protein, unknown function		FALSE	27	1	1	1	1	0.01
PF3D7_1321300	conserved Plasmodium membrane protein, unknown function		FALSE	27	6	6	1	1	0.01
PF3D7_1255200	erythrocyte membrane protein 1, PfEMP1		FALSE	27	2	2	1	1	0.02
PF3D7_1254500	rifin		FALSE	27	1	1	1	1	0.13
PF3D7_1410700	conserved protein, unknown function		FALSE	27	1	1	1	1	0.11
PF3D7_0802200	1-cys peroxiredoxin		FALSE	27	1	1	1	1	0.18
PF3D7_1329000	DNA-directed RNA polymerase III subunit RPC1, putative		FALSE	26	1	1	1	1	0.02
PF3D7_0716800	eukaryotic translation initiation factor 3 subunit I, putative		FALSE	26	2	2	1	1	0.12
PF3D7_1346100	protein transport protein SEC61 subunit alpha		FALSE	26	2	2	2	2	0.17
PF3D7_0622300	vacuolar transporter chaperone, putative		TRUE	26	2	2	1	1	0.04
PF3D7_0823800	DnaJ protein, putative		FALSE	26	2	2	2	2	0.12
PF3D7_1309600	ribosomal RNA methyltransferase, putative		TRUE	26	2	2	1	1	0.13
PF3D7_1136100	conserved Plasmodium protein, unknown function		FALSE	26	1	1	1	1	0.06
PF3D7_0623100	nuclear polyadenylated RNA-binding protein NAB2, putative		FALSE	26	1	1	1	1	0.05
PF3D7_0407400	conserved Plasmodium protein, unknown function		FALSE	26	1	1	1	1	0.39
PF3D7_1310400	conserved Plasmodium protein, unknown function		FALSE	26	1	1	1	1	0.03
PF3D7_1465900	40S ribosomal protein S3		FALSE	26	1	1	1	1	0.18
PF3D7_1437200	ribonucleoside-diphosphate reductase large subunit, putative		FALSE	26	1	1	1	1	0.04
PF3D7_1244400	RNA-binding protein, putative		FALSE	25	3	3	1	1	0.03
PF3D7_1433500	DNA topoisomerase 2		FALSE	25	1	1	1	1	0.03
PF3D7_1428400	WD and tetratricopeptide repeats protein 1, putative		FALSE	25	2	2	1	1	0.02
PF3D7_1436200	basal complex protein BCP1		FALSE	25	2	2	2	2	0.03
PF3D7_0817600	conserved protein, unknown function		FALSE	25	1	1	1	1	0.04
PF3D7_0919800	TLD domain-containing protein		FALSE	25	2	2	1	1	0.03
PF3D7_0411200	PP-loop family protein, putative		FALSE	25	2	2	1	1	0.03
PF3D7_1313800	conserved Plasmodium membrane protein, unknown function		FALSE	25	5	5	2	2	0.02
PF3D7_0728600	RING zinc finger protein, putative		FALSE	25	1	1	1	1	0.02
PF3D7_1454400	aminopeptidase P		FALSE	25	1	1	1	1	0.05
PF3D7_1249800	THO complex subunit 2, putative		FALSE	25	2	2	1	1	0.01
PF3D7_1446200	M17 leucyl aminopeptidase		TRUE	24	1	1	1	1	0.06
PF3D7_1349500	conserved Plasmodium protein, unknown function		TRUE	24	2	2	1	1	0.01
PF3D7_0709900	hydrolase, putative		FALSE	24	2	2	2	2	0.03
PF3D7_1140700	chromo domain-containing protein, putative		FALSE	24	1	1	1	1	0.02
PF3D7_1012900	autophagy-related protein 18		FALSE	24	2	2	2	2	0.21
PF3D7_1236100	clustered-asparagine-rich protein		FALSE	24	1	1	1	1	0.08
PF3D7_1133200	conserved Plasmodium protein, unknown function		FALSE	23	1	1	1	1	0.02
PF3D7_1016300	GBP130 protein		FALSE	23	1	1	1	1	0.05
PF3D7_1034400	flavoprotein subunit of succinate dehydrogenase		FALSE	23	1	1	1	1	0.06
PF3D7_0415900	60S ribosomal protein L15, putative		FALSE	23	2	2	1	1	0.19
PF3D7_0708400	heat shock protein 90		TRUE	23	1	1	1	1	0.05
PF3D7_0934400	AP2 domain transcription factor, putative		TRUE	23	1	1	1	1	0.18
PF3D7_1435600	conserved Plasmodium protein, unknown function		TRUE	23	1	1	1	1	0.02
PF3D7_1411300	DnaJ protein, putative		FALSE	23	1	1	1	1	0.06
PF3D7_0214700	conserved Plasmodium protein, unknown function		FALSE	22	3	3	1	1	0.12
PF3D7_1102800	early transcribed membrane protein 11.2		FALSE	22	2	2	2	2	1.23
PF3D7_0404900	6-cysteine protein P41		FALSE	22	1	1	1	1	0.1
PF3D7_0315300	conserved Plasmodium protein, unknown function		FALSE	22	1	1	1	1	0.02
PF3D7_0207500	serine repeat antigen 6		FALSE	22	2	2	1	1	0.04
PF3D7_1433800	conserved Plasmodium protein, unknown function		TRUE	22	1	1	1	1	0.01
PF3D7_0903200	ras-related protein RAB7		TRUE	22	1	1	1	1	0.19
PF3D7_0512600	ras-related protein Rab-1B		FALSE	21	1	1	1	1	0.2
PF3D7_1472200	histone deacetylase, putative		FALSE	21	1	1	1	1	0.02
PF3D7_1328000	conserved Plasmodium protein, unknown function		FALSE	21	1	1	1	1	0.02
PF3D7_1218200	symplekin domain-containing protein, putative		FALSE	21	1	1	1	1	0.02
PF3D7_1419500	conserved Plasmodium protein, unknown function		FALSE	21	1	1	1	1	0.18
PF3D7_1451900	ribosome biogenesis protein TSR1, putative		FALSE	21	1	1	1	1	0.04
PF3D7_1145000	conserved Plasmodium protein, unknown function		FALSE	21	1	1	1	1	0.06
PF3D7_0223100	rifin		FALSE	21	1	1	1	1	0.12
PF3D7_1438500	cleavage and polyadenylation specificity factor subunit 3, putative		FALSE	20	2	2	1	1	0.04
PF3D7_1243000	syntaxin-16, putative		FALSE	20	1	1	1	1	0.12
PF3D7_0526600	conserved Plasmodium protein, unknown function		FALSE	20	1	1	1	1	0.01
PF3D7_0722100	protein pelota homolog, putative		FALSE	20	1	1	1	1	0.09
PF3D7_1129500	A/G-specific adenine glycosylase, putative		FALSE	20	2	2	1	1	0.06
PF3D7_0525800	inner membrane complex protein 1g, putative		FALSE	20	2	2	2	2	0.27
PF3D7_1004700	conserved protein, unknown function		FALSE	20	1	1	1	1	0.14
PF3D7_0719900	conserved Plasmodium membrane protein, unknown function		FALSE	20	1	1	1	1	0.01
PF3D7_1416200	metacaspase-3		FALSE	20	1	1	1	1	0.02
PF3D7_1107800	AP2 domain transcription factor, putative		FALSE	20	1	1	1	1	0.02
PF3D7_1245600	kinesin-15, putative		FALSE	20	1	1	1	1	0.02
PF3D7_1408800	conserved Plasmodium protein, unknown function		FALSE	19	1	1	1	1	0.13
PF3D7_0418300	conserved Plasmodium protein, unknown function		FALSE	19	1	1	1	1	0.04
PF3D7_0613800	AP2 domain transcription factor, putative		FALSE	19	3	3	2	2	0.02
PF3D7_0422200	erythrocyte membrane-associated antigen		FALSE	19	1	1	1	1	0.01
PF3D7_1117700	GTP-binding nuclear protein RAN/TC4		FALSE	19	1	1	1	1	0.18
PF3D7_1200400	erythrocyte membrane protein 1, PfEMP1		FALSE	19	1	1	1	1	0.01
PF3D7_0926600	conserved Plasmodium membrane protein, unknown function		FALSE	18	1	1	1	1	0.03
PF3D7_0615600	zinc finger protein, putative		FALSE	18	1	1	1	1	0.01
PF3D7_1400400	rifin		FALSE	18	2	2	1	1	0.12
PF3D7_1425600	zinc finger protein, putative		FALSE	18	1	1	1	1	0.02
PF3D7_1016700	Plasmodium exported protein (PHISTc), unknown function		FALSE	18	1	1	1	1	0.04
PF3D7_1468000	conserved Plasmodium protein, unknown function		FALSE	18	1	1	1	1	0.02
PF3D7_1338500	conserved Plasmodium protein, unknown function		FALSE	18	1	1	1	1	0.05
PF3D7_0821700	60S ribosomal protein L22, putative		FALSE	18	1	1	1	1	0.29
PF3D7_1450100	signal recognition particle subunit SRP54		TRUE	17	2	2	1	1	0.08
PF3D7_0417900	conserved Plasmodium protein, unknown function		FALSE	17	1	1	1	1	0.05
PF3D7_1331700	glutamine--tRNA ligase, putative		FALSE	17	1	1	1	1	0.04
PF3D7_1019600	conserved Plasmodium protein, unknown function		FALSE	17	3	3	1	1	0.03
PF3D7_1024500	conserved Plasmodium protein, unknown function		FALSE	17	1	1	1	1	0.14
PF3D7_1124900	60S ribosomal protein L35, putative		FALSE	17	1	1	1	1	0.32
PF3D7_0604600	DNA helicase, putative		FALSE	17	1	1	1	1	0.02
PF3D7_1369500	conserved protein, unknown function		FALSE	16	1	1	1	1	0.03
PF3D7_1429800	coatomer subunit beta, putative		FALSE	16	1	1	1	1	0.03
PF3D7_1358800	40S ribosomal protein S15		FALSE	16	1	1	1	1	0.27
PF3D7_0706000	importin-7, putative		FALSE	16	1	1	1	1	0.03
PF3D7_0114700	rifin		FALSE	16	1	1	1	1	0.12
PF3D7_1333200	ubiquitin-activating enzyme		FALSE	16	1	1	1	1	0.02
PF3D7_0804500	conserved Plasmodium membrane protein, unknown function		FALSE	16	1	1	1	1	0.01
PF3D7_0107800	double-strand break repair protein MRE11		FALSE	15	1	1	1	1	0.03
PF3D7_1403100	condensin complex subunit 1, putative		FALSE	15	1	1	1	1	0.02
PF3D7_0308700	conserved protein, unknown function		FALSE	15	1	1	1	1	0.08
PF3D7_0108700	secreted ookinete protein, putative		FALSE	15	1	1	1	1	0.03
PF3D7_1124100	BEACH domain-containing protein, putative		FALSE	15	1	1	1	1	0.02
PF3D7_0825500	protein KRI1, putative		FALSE	15	1	1	1	1	0.06
PF3D7_0523200	heptatricopeptide repeat-containing protein, putative		TRUE	14	1	1	1	1	0.03
PF3D7_1134700	DNA-directed RNA polymerase I subunit RPA2, putative		FALSE	14	1	1	1	1	0.02
PF3D7_0406500	NYN domain-containing protein, putative		TRUE	14	1	1	1	1	0.01
PF3D7_0629500	amino acid transporter AAT1		FALSE	14	1	1	1	1	0.06
PF3D7_1320800	dihydrolipoyllysine-residue succinyltransferase component of 2-oxoglutarate dehydrogenase complex		FALSE	14	1	1	1	1	0.09
PF3D7_1014200	male gamete fusion factor HAP2, putative		FALSE	14	1	1	1	1	0.04
PF3D7_1105400	40S ribosomal protein S4, putative		FALSE	14	1	1	1	1	0.15
PF3D7_1478600	EMP1-trafficking protein		FALSE	14	1	1	1	1	0.03
PF3D7_0904800	replication protein A1, small fragment		FALSE	14	1	1	1	1	0.08
PF3D7_0412700	erythrocyte membrane protein 1, PfEMP1		FALSE	14	1	1	1	1	0.02
PF3D7_0418800	MOLO1 domain-containing protein, putative		FALSE	13	1	1	1	1	0.15

## Sheet: 3D7 IP
Proteins detected in3D7 IP
Gene ID	Product description	Score	Num. of matches	Num. of significant matches	Num. of sequences	Num. of significant sequences	emPAI
PF3D7_0930300	merozoite surface protein 1	2693	155	155	15	15	0.51
PF3D7_0917900	heat shock protein 70	985	47	47	6	6	0.42
PF3D7_0206800	merozoite surface protein 2	388	54	54	6	6	2.82
PF3D7_0818900	heat shock protein 70	350	22	22	2	2	0.12
PF3D7_0405400	pre-mRNA-processing-splicing factor 8, putative	263	11	11	1	1	0.01
PF3D7_1410400	rhoptry-associated protein 1	253	20	20	5	5	0.26
PF3D7_1121700	protein GCN20	197	30	30	1	1	0.05
PF3D7_1222300	endoplasmin, putative	184	22	22	5	5	0.25
PF3D7_0721100	conserved protein, unknown function	180	8	8	1	1	0.15
PF3D7_0523000	multidrug resistance protein 1	171	8	8	2	2	0.05
PF3D7_1134000	heat shock protein 70	166	16	16	3	3	0.19
PF3D7_0918000	glideosome-associated protein 50	147	9	9	2	2	0.21
PF3D7_1456800	V-type H(+)-translocating pyrophosphatase, putative	137	13	13	3	3	0.18
PF3D7_0726700	conserved Plasmodium protein, unknown function	124	20	20	1	1	0.22
PF3D7_1006200	DNA/RNA-binding protein Alba 3	120	6	6	1	1	0.41
PF3D7_0914700	major facilitator superfamily-related transporter, putative	90	5	5	1	1	0.15
PF3D7_1438400	metacaspase-2	84	18	18	1	1	0.02
PF3D7_1018700	conserved Plasmodium protein, unknown function	82	6	6	1	1	0.06
PF3D7_1034900	methionine--tRNA ligase	82	11	11	1	1	0.04
PF3D7_0506500	conserved Plasmodium protein, unknown function	75	10	10	2	2	0.02
PF3D7_1401400	early transcribed membrane protein 14.1	74	4	4	1	1	0.43
PF3D7_1129000	spermidine synthase	72	7	7	1	1	0.12
PF3D7_1450100	signal recognition particle subunit SRP54	72	12	12	1	1	0.08
PF3D7_0532100	early transcribed membrane protein 5	71	6	6	2	2	0.55
PF3D7_1038000	antigen UB05	70	2	2	1	1	0.35
PF3D7_1121600	exported protein 1	65	5	5	1	1	0.61
PF3D7_1365900	ubiquitin-60S ribosomal protein L40	64	7	7	1	1	0.32
PF3D7_0900400	rifin	64	7	7	1	1	0.11
PF3D7_0827900	protein disulfide-isomerase	63	6	6	3	3	0.25
PF3D7_1353200	membrane associated histidine-rich protein 2	62	4	4	1	1	0.29
PF3D7_0424200	reticulocyte binding protein homologue 4	60	8	8	1	1	0.02
PF3D7_1015900	enolase	59	6	6	1	1	0.09
PF3D7_1457000	signal peptide peptidase	58	4	4	1	1	0.09
PF3D7_1015600	heat shock protein 60	58	5	5	1	1	0.07
PF3D7_1033200	early transcribed membrane protein 10.2	54	5	5	2	2	0.24
PF3D7_1407900	plasmepsin I	52	2	2	1	1	0.09
PF3D7_0322000	peptidyl-prolyl cis-trans isomerase	50	1	1	1	1	0.24
PF3D7_0708400	heat shock protein 90	50	4	4	1	1	0.05
PF3D7_0917100	N-glycosylase/DNA lyase, putative	49	4	4	1	1	0.05
PF3D7_1335100	merozoite surface protein 7	48	3	3	1	1	0.23
PF3D7_1446200	M17 leucyl aminopeptidase	47	2	2	1	1	0.06
PF3D7_1228600	merozoite surface protein 9	44	2	2	1	1	0.05
PF3D7_1350800	conserved Plasmodium protein, unknown function	43	2	2	1	1	0.15
PF3D7_1145200	serine/threonine protein kinase, putative	43	3	3	1	1	0.02
PF3D7_1202600	nuclear export mediator factor NEMF, putative	43	8	8	1	1	0.02
PF3D7_1471100	exported protein 2	42	3	3	1	1	0.13
PF3D7_0517000	60S ribosomal protein L12, putative	42	3	3	1	1	0.25
PF3D7_1147300	conserved Plasmodium protein, unknown function	40	1	1	1	1	0.03
PF3D7_1433800	conserved Plasmodium protein, unknown function	40	7	7	1	1	0.01
PF3D7_0314600	conserved protein, unknown function	39	6	6	1	1	0.14
PF3D7_1330400	ER lumen protein retaining receptor 1, putative	39	1	1	1	1	0.13
PF3D7_0624300	CPW-WPC family protein	38	2	2	1	1	0.2
PF3D7_1432600	conserved Plasmodium protein, unknown function	37	1	1	1	1	0.03
PF3D7_1357000	elongation factor 1-alpha	36	2	2	1	1	0.09
PF3D7_0320900	histone H2A.Z	35	2	2	1	1	0.29
PF3D7_0202000	knob-associated histidine-rich protein	35	3	3	2	2	0.12
PF3D7_0406200	parasitophorous vacuole membrane protein S16	34	4	4	2	2	1.11
PF3D7_1324200	micro-fibrillar-associated protein, putative	34	2	2	1	1	0.07
PF3D7_0802100	AP2 domain transcription factor AP2-LT	33	1	1	1	1	0.01
PF3D7_1309600	ribosomal RNA methyltransferase, putative	33	5	5	1	1	0.13
PF3D7_0911700	GTP-binding protein, putative	33	1	1	1	1	0.03
PF3D7_1004400	RNA-binding protein, putative	33	2	2	1	1	0.04
PF3D7_1132800	aquaglyceroporin	33	4	4	1	1	0.16
PF3D7_1346400	VPS13 domain-containing protein, putative	33	4	4	1	1	0.01
PF3D7_1407800	plasmepsin IV	33	1	1	1	1	0.09
PF3D7_1435600	conserved Plasmodium protein, unknown function	32	1	1	1	1	0.02
PF3D7_1417700	conserved protein, unknown function	32	1	1	1	1	0.17
PF3D7_0907200	GTPase-activating protein, putative	31	1	1	1	1	0.03
PF3D7_1105100	histone H2B	31	4	4	1	1	0.37
PF3D7_0521900	conserved Plasmodium protein, unknown function	31	1	1	1	1	0.02
PF3D7_1349500	conserved Plasmodium protein, unknown function	31	4	4	1	1	0.01
PF3D7_0221700	Plasmodium exported protein, unknown function	31	1	1	1	1	0.07
PF3D7_0821800	protein transport protein SEC61 subunit beta, putative	30	3	3	2	2	1.55
PF3D7_0509100	structural maintenance of chromosomes protein 4, putative	30	2	2	2	2	0.04
PF3D7_0624600	ISWI chromatin-remodeling complex ATPase	29	1	1	1	1	0.01
PF3D7_0822400	conserved Plasmodium protein, unknown function	29	1	1	1	1	0.07
PF3D7_0622300	vacuolar transporter chaperone, putative	29	1	1	1	1	0.04
PF3D7_1326500	conserved Plasmodium protein, unknown function	29	1	1	1	1	0.02
PF3D7_0934400	AP2 domain transcription factor, putative	28	1	1	1	1	0.18
PF3D7_0721400	rhoptry protein, putative	28	1	1	1	1	0.18
PF3D7_0204700	hexose transporter	28	3	3	1	1	0.08
PF3D7_0705400	DNA replication licensing factor MCM7	27	6	6	1	1	0.05
PF3D7_0321100	conserved Plasmodium protein, unknown function	27	1	1	1	1	0.02
PF3D7_1352500	thioredoxin-related protein, putative	26	1	1	1	1	0.19
PF3D7_0603400	trophozoite exported protein 1	26	1	1	1	1	0.03
PF3D7_0714000	histone H2B variant	26	2	2	2	2	0.82
PF3D7_0932600	apicoplast ribosomal protein S6, putative	26	1	1	1	1	0.15
PF3D7_0321000	conserved protein, unknown function	25	1	1	1	1	0.07
PF3D7_1122400	conserved Plasmodium protein, unknown function	25	1	1	1	1	0.04
PF3D7_1219300	erythrocyte membrane protein 1, PfEMP1	25	1	1	1	1	0.02
PF3D7_0219200	40S ribosomal protein S30	24	3	3	1	1	0.86
PF3D7_0810200	ABC1 family, putative	24	1	1	1	1	0.04
PF3D7_0104300	ubiquitin carboxyl-terminal hydrolase 1, putative	23	1	1	1	1	0.01
PF3D7_0314700	RING finger protein RNF1	23	1	1	1	1	0.03
PF3D7_0406500	NYN domain-containing protein, putative	23	1	1	1	1	0.01
PF3D7_1439000	copper transporter	23	2	2	1	1	0.16
PF3D7_1330700	GPI transamidase subunit PIG-U, putative	22	1	1	1	1	0.06
PF3D7_0721600	40S ribosomal protein S5, putative	22	2	2	1	1	0.21
PF3D7_0207600	serine repeat antigen 5	22	2	2	1	1	0.04
PF3D7_1224300	polyadenylate-binding protein 1, putative	22	2	2	1	1	0.04
PF3D7_0411800	conserved Plasmodium protein, unknown function	22	1	1	1	1	0.02
PF3D7_1350700	N6-adenine-specific methylase, putative	22	1	1	1	1	0.07
PF3D7_0903200	ras-related protein RAB7	21	1	1	1	1	0.19
PF3D7_0308100	zinc finger protein, putative	21	1	1	1	1	0.02
PF3D7_1439800	vesicle-associated membrane protein, putative	21	1	1	1	1	0.16
PF3D7_0106300	calcium-transporting ATPase	21	2	2	1	1	0.03
PF3D7_1113500	GTP-binding protein, putative	21	1	1	1	1	0.05
PF3D7_1466100	protein phosphatase containing kelch-like domains	21	1	1	1	1	0.04
PF3D7_1352600	protein kinase, putative	21	1	1	1	1	0.09
PF3D7_1207000	conserved Plasmodium protein, unknown function	20	1	1	1	1	0.01
PF3D7_1221900	conserved Plasmodium membrane protein, unknown function	20	1	1	1	1	0.04
PF3D7_0619400	cell division cycle protein 48 homologue, putative	20	2	2	2	2	0.1
PF3D7_0523200	heptatricopeptide repeat-containing protein, putative	20	2	2	1	1	0.03
PF3D7_0215500	conserved Plasmodium protein, unknown function	20	1	1	1	1	0.05
PF3D7_1300300	erythrocyte membrane protein 1, PfEMP1	20	3	3	1	1	0.01
PF3D7_1013900	translation initiation factor eIF-2B subunit delta, putative	19	1	1	1	1	0.03
PF3D7_0405300	liver specific protein 2, putative	19	1	1	1	1	0.02
PF3D7_1139300	AP2 domain transcription factor AP2-G5	19	1	1	1	1	0.01
PF3D7_0725000	exonuclease I, putative	19	1	1	1	1	0.03
PF3D7_0421200	rifin	18	1	1	1	1	0.12
PF3D7_1321800	protein transport protein SFT2, putative	18	1	1	1	1	0.15
PF3D7_0806500	DnaJ protein, putative	18	1	1	1	1	0.06
PF3D7_0719300	actin-related protein ARP6	18	1	1	1	1	0.04
PF3D7_0211700	tyrosine kinase-like protein, putative	18	1	1	1	1	0.03
PF3D7_1116500	folate transporter 2	18	1	1	1	1	0.08
PF3D7_0722600	U3 small nucleolar RNA-associated protein 7, putative	17	1	1	1	1	0.06
PF3D7_1037300	ADP,ATP carrier protein 1	17	1	1	1	1	0.13
PF3D7_1467600	conserved Plasmodium protein, unknown function	17	1	1	1	1	0.02
PF3D7_0930100	heptatricopeptide repeat-containing protein, putative	16	1	1	1	1	0.03
PF3D7_1211900	non-SERCA-type Ca2+ -transporting P-ATPase	16	1	1	1	1	0.03
PF3D7_1018600	tRNA wybutosine-synthesizing protein, putative	16	1	1	1	1	0.02
PF3D7_1243900	double C2-like domain-containing protein	16	1	1	1	1	0.02
PF3D7_1214200	histone-lysine N-methyltransferase SET5	16	1	1	1	1	0.22
PF3D7_1232000	phenylalanine--tRNA ligase	16	1	1	1	1	0.06
PF3D7_0305100	conserved Plasmodium protein, unknown function	15	1	1	1	1	0.01
PF3D7_0107500	Niemann-Pick type C1-related protein	15	1	1	1	1	0.02
PF3D7_0814200	DNA/RNA-binding protein Alba 1	15	1	1	1	1	0.17
PF3D7_0208900	6-cysteine protein P230p	15	1	1	1	1	0.01
PF3D7_1020200	conserved Plasmodium protein, unknown function	15	1	1	1	1	0.04
PF3D7_0827200	conserved Plasmodium protein, unknown function	15	1	1	1	1	0.04
PF3D7_1364100	6-cysteine protein P92	15	1	1	1	1	0.05
PF3D7_0803600	conserved Plasmodium protein, unknown function	15	1	1	1	1	0.02
PF3D7_1219000	formin 2	14	1	1	1	1	0.01
PF3D7_1325800	conserved Plasmodium protein, unknown function	14	1	1	1	1	0.02
PF3D7_1410300	WD repeat-containing protein, putative	14	1	1	1	1	0.01
PF3D7_0833400	rifin	14	1	1	1	1	0.11

## Sheet: PfRieske-HAglmS mito IP
Proteins detected in PfRieske-HAglmS mito IP
Gene ID	Product description	Complex III subunit?	Score	Num. of matches	Num. of significant matches	Num. of sequences	Num. of significant sequences	emPAI
PF3D7_0523100	mitochondrial-processing peptidase subunit alpha, putative	MPP alpha	519	18	18	6	6	0.72
PF3D7_1439400	cytochrome b-c1 complex subunit Rieske, putative	Rieske	374	12	12	4	4	0.66
PF3D7_1018600	tRNA wybutosine-synthesizing protein, putative		329	34	34	1	1	0.02
PF3D7_0936000	ring-exported protein 2		239	9	9	2	2	1.11
PF3D7_1456800	V-type H(+)-translocating pyrophosphatase, putative		220	11	11	6	6	0.39
PF3D7_1357000	elongation factor 1-alpha		193	6	6	4	4	0.41
PF3D7_0933600	mitochondrial-processing peptidase subunit beta, putative	MPP beta	185	8	8	4	4	0.35
PF3D7_0914700	major facilitator superfamily-related transporter, putative		163	6	6	2	2	0.24
PF3D7_1401400	early transcribed membrane protein 14.1		146	5	5	1	1	0.43
PF3D7_1326000	respiratory chain complex 3 associated protein 2	C3AP2	145	6	6	4	4	1.34
PF3D7_1462700	cytochrome c1, heme protein, mitochondrial, putative	CytC1	143	7	7	2	2	0.2
PF3D7_1121700	protein GCN20		126	15	15	1	1	0.09
PF3D7_0314600	conserved protein, unknown function		125	23	23	1	1	0.14
PF3D7_1325100	phosphoribosylpyrophosphate synthetase		110	2	2	1	1	0.09
PF3D7_0702400	small exported membrane protein 1		92	3	3	2	2	0.79
PF3D7_1012300	cytochrome b-c1 complex subunit 7, putative	QCR7	87	4	4	1	1	0.2
PF3D7_0709000	chloroquine resistance transporter		80	3	3	1	1	0.09
PF3D7_1037300	ADP,ATP carrier protein 1		74	5	5	3	3	0.45
PF3D7_1006200	DNA/RNA-binding protein Alba 3		72	1	1	1	1	0.41
PF3D7_0628300	choline/ethanolaminephosphotransferase, putative		72	2	2	1	1	0.1
PF3D7_0101300	Pfmc-2TM Maurer's cleft two transmembrane protein		71	3	3	2	2	0.35
PF3D7_0527900	ATP-dependent RNA helicase DDX41, putative		69	2	2	1	1	0.06
PF3D7_0113900	CX3CL1-binding protein 1		59	1	1	1	1	0.16
PF3D7_1207100	pre-rRNA-processing protein ESF1, putative		58	2	2	1	1	0.04
PF3D7_1352500	thioredoxin-related protein, putative		54	2	2	1	1	0.19
PF3D7_1130200	60S ribosomal protein P0		51	2	2	1	1	0.13
PF3D7_0205300	conserved Plasmodium protein, unknown function		46	3	3	2	2	0.12
PF3D7_0823900	dicarboxylate/tricarboxylate carrier		46	1	1	1	1	0.13
PF3D7_1033200	early transcribed membrane protein 10.2		43	1	1	1	1	0.11
PF3D7_0516200	40S ribosomal protein S11		43	1	1	1	1	0.29
PF3D7_0931100	nucleolar protein Nop52, putative		43	3	3	1	1	0.04
PF3D7_1325800	conserved Plasmodium protein, unknown function		40	5	5	1	1	0.02
PF3D7_0615400	ribonuclease, putative		38	1	1	1	1	0.01
PF3D7_0731600	acyl-CoA synthetase		38	2	2	1	1	0.05
PF3D7_0726700	conserved Plasmodium protein, unknown function		37	1	1	1	1	0.22
PF3D7_1437700	succinyl-CoA ligase, putative		36	2	2	1	1	0.04
PF3D7_0903200	ras-related protein RAB7		36	1	1	1	1	0.19
PF3D7_0202500	early transcribed membrane protein 2		35	1	1	1	1	0.43
PF3D7_1010300	succinate dehydrogenase subunit 4, putative		35	1	1	1	1	0.35
PF3D7_0103200	nucleoside transporter 4		34	2	2	1	1	0.09
PF3D7_1324700	SNARE protein, putative		34	2	2	1	1	0.17
PF3D7_1229500	T-complex protein 1 subunit gamma		34	3	3	1	1	0.07
PF3D7_1252600	esterase, putative		33	1	1	1	1	0.08
PF3D7_1370300	membrane associated histidine-rich protein 1		33	2	2	1	1	0.15
PF3D7_0729100	allantoicase, putative		33	3	3	1	1	0.03
PF3D7_0202200	EMP1-trafficking protein		32	1	1	1	1	0.13
PF3D7_1038000	antigen UB05		32	2	2	1	1	0.35
PF3D7_MIT02300	cytochrome b	CytB	32	2	2	1	1	0.1
PF3D7_0819500	conserved protein, unknown function		31	1	1	1	1	0.1
PF3D7_1309600	ribosomal RNA methyltransferase, putative		31	3	3	1	1	0.13
PF3D7_1430300	acid phosphatase, putative		31	1	1	1	1	0.01
PF3D7_0601900	conserved Plasmodium protein, unknown function		31	2	2	1	1	0.32
PF3D7_0506500	conserved Plasmodium protein, unknown function		31	1	1	1	1	0.01
PF3D7_0930300	merozoite surface protein 1		30	1	1	1	1	0.02
PF3D7_0315500	ribosomal protein L47, mitochondrial, putative		30	2	2	1	1	0.16
PF3D7_0403100	regulator of chromosome condensation, putative		30	1	1	1	1	0.06
PF3D7_1252100	rhoptry neck protein 3		29	1	1	1	1	0.02
PF3D7_1428700	heme/steroid binding domain containing protein, putative		29	3	3	1	1	0.08
PF3D7_1140700	chromo domain-containing protein, putative		29	2	2	1	1	0.02
PF3D7_0814200	DNA/RNA-binding protein Alba 1		29	1	1	1	1	0.17
PF3D7_0907100	conserved Plasmodium protein, unknown function		29	1	1	1	1	0.02
PF3D7_0712900	erythrocyte membrane protein 1, PfEMP1		28	2	2	1	1	0.02
PF3D7_0503500	protein kinase, putative		28	1	1	1	1	0.04
PF3D7_0614500	60S ribosomal protein L19		28	1	1	1	1	0.21
PF3D7_1414500	atypical protein kinase, ABC-1 family, putative		26	1	1	1	1	0.01
PF3D7_1461900	valine--tRNA ligase, putative		25	1	1	1	1	0.03
PF3D7_1343800	VPS13 domain-containing protein, putative		25	2	2	1	1	0
PF3D7_0106300	calcium-transporting ATPase		25	1	1	1	1	0.03
PF3D7_1349500	conserved Plasmodium protein, unknown function		24	2	2	1	1	0.01
PF3D7_0804900	GTPase-activating protein, putative		24	1	1	1	1	0.08
PF3D7_1222000	tRNA-splicing ligase RtcB, putative		23	1	1	1	1	0.07
PF3D7_0813700	ABC transporter F family member 1		23	1	1	1	1	0.03
PF3D7_0201000	rifin		23	2	2	1	1	0.13
PF3D7_1222600	AP2 domain transcription factor AP2-G		23	1	1	1	1	0.01
PF3D7_0728100	anaphase-promoting complex subunit 1, putative		23	1	1	1	1	0.01
PF3D7_1206300	conserved Plasmodium protein, unknown function		23	1	1	1	1	0.01
PF3D7_0100800	rifin		22	1	1	1	1	0.11
PF3D7_1308200	carbamoyl phosphate synthetase		22	4	4	1	1	0.02
PF3D7_1431700	60S ribosomal protein L14, putative		22	1	1	1	1	0.24
PF3D7_0621200	pyridoxine biosynthesis protein PDX1		22	1	1	1	1	0.13
PF3D7_0424100	reticulocyte binding protein homologue 5		22	1	1	1	1	0.07
PF3D7_0302900	exportin-1, putative		21	1	1	1	1	0.03
PF3D7_1313800	conserved Plasmodium membrane protein, unknown function		21	1	1	1	1	0.01
PF3D7_1433500	DNA topoisomerase 2		21	1	1	1	1	0.03
PF3D7_1443500	poly(A)-specific ribonuclease PARN, putative		20	4	4	1	1	0.04
PF3D7_0907200	GTPase-activating protein, putative		20	1	1	1	1	0.03
PF3D7_1314300	MACRO domain-containing protein, putative		19	2	2	1	1	0.08
PF3D7_1010900	conserved Plasmodium protein, unknown function		19	1	1	1	1	0.11
PF3D7_0308200	T-complex protein 1 subunit eta		19	1	1	1	1	0.07
PF3D7_1407100	rRNA 2'-O-methyltransferase fibrillarin, putative		19	1	1	1	1	0.13
PF3D7_0718000	dynein heavy chain, putative		18	1	1	1	1	0.01
PF3D7_1250200	CSC1-like protein, putative		18	1	1	1	1	0.04
PF3D7_1318600	thioredoxin, putative		18	1	1	1	1	0.07
PF3D7_0723800	conserved Plasmodium protein, unknown function		18	1	1	1	1	0.02
PF3D7_0307900	conserved Plasmodium protein, unknown function		18	1	1	1	1	0.01
PF3D7_1472200	histone deacetylase, putative		18	1	1	1	1	0.02
PF3D7_0619700	F-box protein FBXO1, putative		17	1	1	1	1	0.06
PF3D7_0321400	pseudo protein kinase 1, putative		17	1	1	1	1	0.12
PF3D7_1460500	conserved Plasmodium protein, unknown function		17	1	1	1	1	0.02
PF3D7_1015600	heat shock protein 60		16	1	1	1	1	0.07
PF3D7_0317200	cdc2-related protein kinase 4		16	1	1	1	1	0.02
PF3D7_1212700	eukaryotic translation initiation factor 3 subunit A, putative		16	1	1	1	1	0.03
PF3D7_0705400	DNA replication licensing factor MCM7		16	1	1	1	1	0.05
PF3D7_1474200	conserved Plasmodium membrane protein, unknown function		16	1	1	1	1	0.01
PF3D7_1019600	conserved Plasmodium protein, unknown function		15	1	1	1	1	0.03
PF3D7_1415500	conserved Plasmodium membrane protein, unknown function		15	1	1	1	1	0.03
PF3D7_0721000	conserved Plasmodium membrane protein, unknown function		15	1	1	1	1	0.01
PF3D7_0704600	HECT-type E3 ubiquitin ligase UT		15	1	1	1	1	0.01
PF3D7_0617100	AP-2 complex subunit alpha, putative		15	1	1	1	1	0.03
PF3D7_1144500	SUMO-activating enzyme subunit 1		14	1	1	1	1	0.11
PF3D7_0312200	tetratricopeptide repeat protein, putative		14	1	1	1	1	0.03
PF3D7_0207400	serine repeat antigen 7		14	1	1	1	1	0.04
PF3D7_0518400	cyclin, putative		14	1	1	1	1	0.17
